# Supplementary material for: A Dynamic Quantitative Systems Pharmacology Model of Inflammatory Bowel Disease: Part 2 – Application to Current Therapies in Crohn’s Disease
Source: Clin Transl Sci. 2020 Aug 21;14(1):249–59. doi: 10.1111/cts.12850 (PMC7877864; doi:10.1111/cts.12850)
Supplement: Supplementary file 4 — SupplementaryMaterial S2 [file CTS-14-249-s004.zip]

Archive with 1 entries (1 files):
- Excel.xlsx
