# Supplementary material for: A Dynamic Quantitative Systems Pharmacology Model of Inflammatory Bowel Disease: Part 2 – Application to Current Therapies in Crohn’s Disease
Source: Clin Transl Sci. 2020 Aug 21;14(1):249–59. doi: 10.1111/cts.12850 (PMC7877864; doi:10.1111/cts.12850)
Supplement: Supplementary file 4 — SupplementaryMaterial S2 [file CTS-14-249-s004.zip › Excel.xlsx]

## Sheet: 01 - Species
Species	Description	Location	Unit
Th0	Naïve T helper cells	Gut	molecule
Th1	T helper 1 cells	Gut	molecule
Th2	T helper 2 cells	Gut	molecule
Th17	T helper 17 cells	Gut	molecule
Treg	T regulatory cells	Gut	molecule
IL4	Interleukin 4	Gut	picomole
IL10	Interleukin 10	Gut	picomole
TGFb	Transforming growth factor beta 1	Gut	picomole
M1	Classically activated macrophages	Gut	molecule
eDC	effector dendritic cells	Gut	molecule
IL12	Interleukin 12	Gut	picomole
IFNg	Interferon gamma	Gut	picomole
TL1A	TNF like ligand A	Gut	picomole
IL2	Interleukin 2	Gut	picomole
IL21	Interleukin 21	Gut	picomole
IL23	Interleukin 23	Gut	picomole
IL6	Interleukin 6	Gut	picomole
IL17	Interleukin 17	Gut	picomole
tDC	tolerogenic dendritic cells	Gut	molecule
M2	Alternatively activated macrophages	Gut	molecule
M0	Resting macrophages	Gut	molecule
GMCSF	Granulocyte-macrophage colony-stimulating factor	Gut	picomole
TNFa	Tumor Necrosis Factor alpha	Gut	picomole
IL13	Interleukin 13	Gut	picomole
iDC	Immature dendritic cells	Gut	molecule
NK1	Natural Killer 1 cells	Gut	molecule
NKT	Natural Killer T cells	Gut	molecule
IL5	Interleukin 5	Gut	picomole
IL15	Interleukin 15	Gut	picomole
IL18	Interleukin 18	Gut	picomole
NK	Natural Killer cells	Gut	molecule
NK2	Natural Killer 2 cells	Gut	molecule
IL22	Interleukin 22	Gut	picomole
Neu	Neutrophils	Gut	molecule
IL8	Interleukin 8	Gut	picomole
Calprotectin	Calprotectin	Gut	milligram
Neu_act	Activated neutrophils	Gut	molecule
Neu_Total	Total Neutrophils in gut	Gut	molecule
IL6	Interleukin 6	Blood	picomole
CRP	C-Reactive Protein	Blood	picomole
Neu	Neutrophils	Blood	molecule
IL8	Interleukin 8	Blood	picomole
IL17	Interleukin 17	Blood	picomole
IL12	Interleukin 12	Blood	picomole
TGFb	Transforming growth factor beta 1	Blood	picomole
TNFa	Tumor Necrosis Factor alpha	Blood	picomole
IL6	Interleukin 6	Liver	picomole
CRP	C-Reactive Protein	Liver	picomole
CRPExtracellular	C-Reactive Protein Extracellular	Liver	picomole

## Sheet: 02 - Species_Values
Order	Species	Description	Location	Unit in Model	Disease	Converted Units	Min Value	Best Value	Max Value	Key Type	Reference	Assumption
36	Calprotectin	Calprotectin	Gut	milligram	HV	mg/kg	2.11	16.7	156.65	Absolute	19488608
85	Calprotectin	Calprotectin	Gut	milligram	CD	mg/kg	1	15.63	705	Fold Change	19488608
134	Calprotectin	Calprotectin	Gut	milligram	UC	mg/kg	1	15.9	452.5	Fold Change	19488608
40	CRP	C-Reactive Protein	Blood	picomole	HV	pg/mL	14000	5310000	6310000	Absolute	24291021	General Population
48	CRP	C-Reactive Protein	Liver	picomole	HV	picomole/mL	0.382	191	9550	Absolute
89	CRP	C-Reactive Protein	Blood	picomole	CD	pg/mL	2240000	13300000	385000000	Absolute	24291021
97	CRP	C-Reactive Protein	Liver	picomole	CD	picomole/mL	0.955	477.5	955000	Absolute
138	CRP	C-Reactive Protein	Blood	picomole	UC	pg/mL	1452000	11200000	75700000	Absolute	24291021
146	CRP	C-Reactive Protein	Liver	picomole	UC	picomole/mL	0.955	477.5	955000	Absolute
49	CRPExtracellular	C-Reactive Protein Extracellular	Liver	picomole	HV	picomole/mL	0.075	37.5	1875	Absolute
98	CRPExtracellular	C-Reactive Protein Extracellular	Liver	picomole	CD	picomole/mL	0.1875	93.75	187500	Absolute
147	CRPExtracellular	C-Reactive Protein Extracellular	Liver	picomole	UC	picomole/mL	0.1875	93.75	187500	Absolute
10	eDC	effector dendritic cells	Gut	molecule	HV	cells/mL	160.8	804	4020	Absolute	10815894	Total DC in Blood (40600 cells/mL) for HV
59	eDC	effector dendritic cells	Gut	molecule	CD	cells/mL	402	8040	160800	Absolute
108	eDC	effector dendritic cells	Gut	molecule	UC	cells/mL	201	4020	80400	Absolute
22	GMCSF	Granulocyte-macrophage colony-stimulating factor	Gut	picomole	HV	pg/mL	0.46	5.6	73.5	Absolute	20112361	Gut Concentration similar to Blood
71	GMCSF	Granulocyte-macrophage colony-stimulating factor	Gut	picomole	CD	pg/mL	0.115	5.6	294	Absolute		Broad Range Given Due to no sources
120	GMCSF	Granulocyte-macrophage colony-stimulating factor	Gut	picomole	UC	pg/mL	0.115	5.6	294	Absolute		Broad Range Given Due to no sources
25	iDC	Immature dendritic cells	Gut	molecule	HV	cells/mL	2326	11630	58150	Absolute	10815894	Total DC in Blood (40600 cells/mL) for HV
74	iDC	Immature dendritic cells	Gut	molecule	CD	cells/mL	581.5	23260	465200	Absolute
123	iDC	Immature dendritic cells	Gut	molecule	UC	cells/mL	581.5	23260	465200	Absolute
12	IFNg	Interferon gamma	Gut	picomole	HV	pg/mL	9.68	77.1	638	Absolute	20112361	Gut Concentration similar to Blood
61	IFNg	Interferon gamma	Gut	picomole	CD	pg/mL				Fold Change	Internal Unpublished Data
110	IFNg	Interferon gamma	Gut	picomole	UC	pg/mL				Fold Change	Internal Unpublished Data
7	IL10	Interleukin 10	Gut	picomole	HV	pg/mL	0.48	4.3	33	Absolute	20112361	Gut Concentration similar to Blood
56	IL10	Interleukin 10	Gut	picomole	CD	pg/mL				Fold Change	Internal Unpublished Data
105	IL10	Interleukin 10	Gut	picomole	UC	pg/mL				Fold Change	Internal Unpublished Data
11	IL12	Interleukin 12	Gut	picomole	HV	pg/mL	0	15.8	289.93	Absolute	20112361	Gut Concentration similar to Blood
44	IL12	Interleukin 12	Blood	picomole	HV	pg/mL	1.72	15.8	136	Absolute	20112361
60	IL12	Interleukin 12	Gut	picomole	CD	pg/mL				Fold Change	Internal Unpublished Data
93	IL12	Interleukin 12	Blood	picomole	CD	pg/mL				Fold Change	Internal Unpublished Data
109	IL12	Interleukin 12	Gut	picomole	UC	pg/mL				Fold Change	Internal Unpublished Data
142	IL12	Interleukin 12	Blood	picomole	UC	pg/mL				Fold Change	Internal Unpublished Data
24	IL13	Interleukin 13	Gut	picomole	HV	pg/mL	0.54	4.4	39.5	Absolute	20112361	Gut Concentration similar to Blood
73	IL13	Interleukin 13	Gut	picomole	CD	pg/mL	0.135	4.4	158	Absolute		Broad Range Given Due to no sources
122	IL13	Interleukin 13	Gut	picomole	UC	pg/mL	0.135	4.4	158	Absolute		Broad Range Given Due to no sources
29	IL15	Interleukin 15	Gut	picomole	HV	pg/mL	0.06	0.5	21	Absolute	20112361	Gut Concentration similar to Blood
78	IL15	Interleukin 15	Gut	picomole	CD	pg/mL				Fold Change	Internal Unpublished Data
127	IL15	Interleukin 15	Gut	picomole	UC	pg/mL				Fold Change	Internal Unpublished Data
18	IL17	Interleukin 17	Gut	picomole	HV	pg/mL	0	21.1	477.915	Absolute	20112361	Gut Concentration similar to Blood
43	IL17	Interleukin 17	Blood	picomole	HV	pg/mL	1.3	21.1	192.5	Absolute	20112361
67	IL17	Interleukin 17	Gut	picomole	CD	pg/mL				Fold Change	Internal Unpublished Data
92	IL17	Interleukin 17	Blood	picomole	CD	pg/mL				Fold Change	Internal Unpublished Data
116	IL17	Interleukin 17	Gut	picomole	UC	pg/mL				Fold Change	Internal Unpublished Data
141	IL17	Interleukin 17	Blood	picomole	UC	pg/mL				Fold Change	Internal Unpublished Data
30	IL18	Interleukin 18	Gut	picomole	HV	pg/mL	17.2	114	710	Absolute	12379575	Gut Concentration similar to Blood
79	IL18	Interleukin 18	Gut	picomole	CD	pg/mL				Fold Change	Internal Unpublished Data
128	IL18	Interleukin 18	Gut	picomole	UC	pg/mL				Fold Change	Internal Unpublished Data
14	IL2	Interleukin 2	Gut	picomole	HV	pg/mL	0	1.1	46	Absolute	20112361	Gut Concentration similar to Blood
63	IL2	Interleukin 2	Gut	picomole	CD	pg/mL	0	1.1	184	Absolute		Broad Range Given Due to no sources
112	IL2	Interleukin 2	Gut	picomole	UC	pg/mL	0	1.1	184	Absolute		Broad Range Given Due to no sources
15	IL21	Interleukin 21	Gut	picomole	HV	pg/mL	22.56	136.8	804	Absolute	25129403	Gut Concentration similar to Blood
64	IL21	Interleukin 21	Gut	picomole	CD	pg/mL	39.42	243.1	1445.5	Absolute	25129403	Assumed CD similar to UC
113	IL21	Interleukin 21	Gut	picomole	UC	pg/mL	39.42	243.1	1445.5	Absolute	25129403	Gut Concentration similar to Blood
33	IL22	Interleukin 22	Gut	picomole	HV	pg/mL	9.96	60.8	359	Absolute	25129403	Gut Concentration similar to Blood
82	IL22	Interleukin 22	Gut	picomole	CD	pg/mL	17.6	108.5	645	Absolute	25129403	Assumed CD similar to UC
131	IL22	Interleukin 22	Gut	picomole	UC	pg/mL	17.6	108.5	645	Absolute	25129403	Gut Concentration similar to Blood
16	IL23	Interleukin 23	Gut	picomole	HV	pg/mL	6.84	50.1	332.5	Absolute	20716219	Gut Concentration similar to Blood
65	IL23	Interleukin 23	Gut	picomole	CD	pg/mL	1.71	50.1	1330	Absolute		Broad Range Given Due to no sources
114	IL23	Interleukin 23	Gut	picomole	UC	pg/mL	1.71	50.1	1330	Absolute		Broad Range Given Due to no sources
6	IL4	Interleukin 4	Gut	picomole	HV	pg/mL	0.38	2.7	19	Absolute	20112361	Gut Concentration similar to Blood
55	IL4	Interleukin 4	Gut	picomole	CD	pg/mL	0.095	2.7	76	Absolute		Broad Range Given Due to no sources
104	IL4	Interleukin 4	Gut	picomole	UC	pg/mL	0.095	2.7	76	Absolute		Broad Range Given Due to no sources
28	IL5	Interleukin 5	Gut	picomole	HV	pg/mL	0.42	4.4	31.5	Absolute	20112361	Gut Concentration similar to Blood
77	IL5	Interleukin 5	Gut	picomole	CD	pg/mL				Fold Change	Internal Unpublished Data
126	IL5	Interleukin 5	Gut	picomole	UC	pg/mL				Fold Change	Internal Unpublished Data
17	IL6	Interleukin 6	Gut	picomole	HV	pg/mL	0	4.6	69	Absolute	2011236	Gut Concentration similar to Blood
39	IL6	Interleukin 6	Blood	picomole	HV	pg/mL	0.22	4.6	54	Absolute	2011236
47	IL6	Interleukin 6	Liver	picomole	HV	picomole/mL	3.76e-07	0.000188	0.0094	Absolute
66	IL6	Interleukin 6	Gut	picomole	CD	pg/mL				Fold Change	Internal Unpublished Data
88	IL6	Interleukin 6	Blood	picomole	CD	pg/mL				Fold Change	Internal Unpublished Data
96	IL6	Interleukin 6	Liver	picomole	CD	picomole/mL	6.02e-07	0.0003008	0.01504	Absolute
115	IL6	Interleukin 6	Gut	picomole	UC	pg/mL				Fold Change	Internal Unpublished Data
137	IL6	Interleukin 6	Blood	picomole	UC	pg/mL				Fold Change	Internal Unpublished Data
145	IL6	Interleukin 6	Liver	picomole	UC	picomole/mL	6.02e-07	0.0003008	0.01504	Absolute
35	IL8	Interleukin 8	Gut	picomole	HV	pg/mL	0	3.9	48.75	Absolute	20112361	Gut Concentration similar to Blood
42	IL8	Interleukin 8	Blood	picomole	HV	pg/mL	0.2	3.9	41	Absolute	20112361
84	IL8	Interleukin 8	Gut	picomole	CD	pg/mL					Internal Unpublished Data
91	IL8	Interleukin 8	Blood	picomole	CD	pg/mL					Internal Unpublished Data
133	IL8	Interleukin 8	Gut	picomole	UC	pg/mL					Internal Unpublished Data
140	IL8	Interleukin 8	Blood	picomole	UC	pg/mL					Internal Unpublished Data
21	M0	Resting macrophages	Gut	molecule	HV	cells/mL	15116.6	75583	377915	Absolute	6228498	Total Macrophages is 1/10 less than total T cells
70	M0	Resting macrophages	Gut	molecule	CD	cells/mL	26454	529081	10581620	Absolute	6228498	Total Macrophages increases 7-9 Fold Control vs CD, and 4 fold in uninflammed vs inflammed tissue
119	M0	Resting macrophages	Gut	molecule	UC	cells/mL	26454	529081	10581620	Absolute		Assume similar to CD
9	M1	Classically activated macrophages	Gut	molecule	HV	cells/mL	586.6	2933	14665	Absolute		Activated Macrophages is low in Control
58	M1	Classically activated macrophages	Gut	molecule	CD	cells/mL	1026.55	20531	410620	Absolute
107	M1	Classically activated macrophages	Gut	molecule	UC	cells/mL	1026.55	20531	410620	Absolute
20	M2	Alternatively activated macrophages	Gut	molecule	HV	cells/mL	1367	6835	34175	Absolute		Activated Macrophages is low in Control
69	M2	Alternatively activated macrophages	Gut	molecule	CD	cells/mL	2392.25	47845	956900	Absolute
118	M2	Alternatively activated macrophages	Gut	molecule	UC	cells/mL	2392.25	47845	956900	Absolute
34	Neu	Neutrophils	Gut	molecule	HV	cells/mL	245.808	122904	614520	Absolute
41	Neu	Neutrophils	Blood	molecule	HV	cells/mL				Absolute	Internal Unpublished Data
83	Neu	Neutrophils	Gut	molecule	CD	cells/mL	9832.32	4916160	24580800	Absolute		ASSUMPTION About 40 times higher in IBD vs Healthy
90	Neu	Neutrophils	Blood	molecule	CD	cells/mL				Absolute	Internal Unpublished Data
132	Neu	Neutrophils	Gut	molecule	UC	cells/mL	9832.32	4916160	24580800	Absolute		ASSUMPTION About 40 times higher in IBD vs Healthy
139	Neu	Neutrophils	Blood	molecule	UC	cells/mL				Absolute	Internal Unpublished Data
37	Neu_act	Activated neutrophils	Gut	molecule	HV	cells/mL	12.09	6045	30225	Absolute		ASSUMPTION - Small percentage of the neutrophils are activated in healthy
86	Neu_act	Activated neutrophils	Gut	molecule	CD	cells/mL	72.54	241800	30225000	Absolute	PMC1774808	percentage of activated cells increases 1.6 fold in diseased
135	Neu_act	Activated neutrophils	Gut	molecule	UC	cells/mL	72.54	241800	30225000	Absolute	PMC1774808
38	Neu_Total	Total Neutrophils in gut	Gut	molecule	HV	cells/mL	257.898	128949	644745	Absolute		ASSUMPTION About 40 times higher in IBD vs Healthy Tissue for Total Neutrophils in the Gut
87	Neu_Total	Total Neutrophils in gut	Gut	molecule	CD	cells/mL	10315.9	5157960	25789800	Absolute
136	Neu_Total	Total Neutrophils in gut	Gut	molecule	UC	cells/mL	10315.9	5157960	25789800	Absolute
31	NK	Natural Killer cells	Gut	molecule	HV	cells/mL				Absolute	Internal Unpublished Data	Gut Concentration similar to Blood
80	NK	Natural Killer cells	Gut	molecule	CD	cells/mL				Absolute	Internal Unpublished Data	Gut Concentration similar to Blood
129	NK	Natural Killer cells	Gut	molecule	UC	cells/mL				Absolute	Internal Unpublished Data	Gut Concentration similar to Blood
26	NK1	Natural Killer 1 cells	Gut	molecule	HV	cells/mL				Absolute	Internal Unpublished Data	Gut Concentration similar to Blood
75	NK1	Natural Killer 1 cells	Gut	molecule	CD	cells/mL				Absolute	Internal Unpublished Data	Gut Concentration similar to Blood
124	NK1	Natural Killer 1 cells	Gut	molecule	UC	cells/mL				Absolute	Internal Unpublished Data	Gut Concentration similar to Blood
32	NK2	Natural Killer 2 cells	Gut	molecule	HV	cells/mL				Absolute	Internal Unpublished Data	Gut Concentration similar to Blood
81	NK2	Natural Killer 2 cells	Gut	molecule	CD	cells/mL				Absolute	Internal Unpublished Data	Gut Concentration similar to Blood
130	NK2	Natural Killer 2 cells	Gut	molecule	UC	cells/mL				Absolute	Internal Unpublished Data	Gut Concentration similar to Blood
27	NKT	Natural Killer T cells	Gut	molecule	HV	cells/mL				Absolute	Internal Unpublished Data	Gut Concentration similar to Blood
76	NKT	Natural Killer T cells	Gut	molecule	CD	cells/mL				Absolute	Internal Unpublished Data	Gut Concentration similar to Blood
125	NKT	Natural Killer T cells	Gut	molecule	UC	cells/mL				Absolute	Internal Unpublished Data	Gut Concentration similar to Blood
19	tDC	tolerogenic dendritic cells	Gut	molecule	HV	cells/mL	3891	19455	97275	Absolute	10815894	ASSUMPTION - Total DC in Blood (40600 cells/mL) for HV
68	tDC	tolerogenic dendritic cells	Gut	molecule	CD	cells/mL	1459.12	29182.5	583650	Absolute
117	tDC	tolerogenic dendritic cells	Gut	molecule	UC	cells/mL	1215.94	24318.8	486375	Absolute
8	TGFb	Transforming growth factor beta 1	Gut	picomole	HV	pg/mL	0	1900	23560	Absolute	8566583	Gut Concentration similar to Blood
45	TGFb	Transforming growth factor beta 1	Blood	picomole	HV	pg/mL	100	1900	16500	Absolute	8566583
57	TGFb	Transforming growth factor beta 1	Gut	picomole	CD	pg/mL				Fold Change	Internal Unpublished Data
94	TGFb	Transforming growth factor beta 1	Blood	picomole	CD	pg/mL				Fold Change	Internal Unpublished Data
106	TGFb	Transforming growth factor beta 1	Gut	picomole	UC	pg/mL				Fold Change	Internal Unpublished Data
143	TGFb	Transforming growth factor beta 1	Blood	picomole	UC	pg/mL				Fold Change	Internal Unpublished Data
1	Th0	Naïve T helper cells	Gut	molecule	HV	cells/mL	2207.04	452225	3142825	Absolute		Assume that the Th0 level is at max 5*Th1 cells
50	Th0	Naïve T helper cells	Gut	molecule	CD	cells/mL	551.76	452225	12571300	Absolute
99	Th0	Naïve T helper cells	Gut	molecule	UC	cells/mL	551.76	452225	12571300	Absolute
2	Th1	T helper 1 cells	Gut	molecule	HV	cells/mL				Absolute	Internal Unpublished Data	Gut Concentration similar to Blood
51	Th1	T helper 1 cells	Gut	molecule	CD	cells/mL				Fold Change	Internal Unpublished Data	Gut Concentration similar to Blood
100	Th1	T helper 1 cells	Gut	molecule	UC	cells/mL				Fold Change	Internal Unpublished Data	Gut Concentration similar to Blood
4	Th17	T helper 17 cells	Gut	molecule	HV	cells/mL				Absolute	Internal Unpublished Data	Gut Concentration similar to Blood
53	Th17	T helper 17 cells	Gut	molecule	CD	cells/mL				Fold Change	Internal Unpublished Data	Gut Concentration similar to Blood
102	Th17	T helper 17 cells	Gut	molecule	UC	cells/mL				Fold Change	Internal Unpublished Data	Gut Concentration similar to Blood
3	Th2	T helper 2 cells	Gut	molecule	HV	cells/mL				Absolute	Internal Unpublished Data	Gut Concentration similar to Blood
52	Th2	T helper 2 cells	Gut	molecule	CD	cells/mL	1039.6		1034900	Absolute		Broad Range Given Due to no sources
101	Th2	T helper 2 cells	Gut	molecule	UC	cells/mL	1039.6		1034900	Absolute		Broad Range Given Due to no sources
13	TL1A	TNF like ligand A	Gut	picomole	HV	pg/mL	6	890	8750	Absolute	18757243	Gut Concentration similar to Blood
62	TL1A	TNF like ligand A	Gut	picomole	CD	pg/mL				Fold Change	Internal Unpublished Data
111	TL1A	TNF like ligand A	Gut	picomole	UC	pg/mL				Fold Change	Internal Unpublished Data
23	TNFa	Tumor Necrosis Factor alpha	Gut	picomole	HV	pg/mL	2.84	35.3	308.5	Absolute	20112361	Gut Concentration similar to Blood
46	TNFa	Tumor Necrosis Factor alpha	Blood	picomole	HV	pg/mL	2.84	35.3	308.5	Absolute	20112361
72	TNFa	Tumor Necrosis Factor alpha	Gut	picomole	CD	pg/mL	0.23	5.11	45.4	Fold Change	19578817
95	TNFa	Tumor Necrosis Factor alpha	Blood	picomole	CD	pg/mL	8.119	180.383	1602.62	Absolute	19578817
121	TNFa	Tumor Necrosis Factor alpha	Gut	picomole	UC	pg/mL	0.148	1.93	15.65	Fold Change	19578817
144	TNFa	Tumor Necrosis Factor alpha	Blood	picomole	UC	pg/mL	5.2244	68.129	552.445	Absolute	19578817
5	Treg	T regulatory cells	Gut	molecule	HV	cells/mL				Absolute	Internal Unpublished Data	Gut Concentration similar to Blood
54	Treg	T regulatory cells	Gut	molecule	CD	cells/mL				Absolute	Internal Unpublished Data	Gut Concentration similar to Blood
103	Treg	T regulatory cells	Gut	molecule	UC	cells/mL				Absolute	Internal Unpublished Data	Gut Concentration similar to Blood

## Sheet: 03 - Reactions
Name	Reaction	ReactionRate	Reversible
reaction_01	Gut.Th0 -> Gut.Th1	vf_1*Th0*(Gut.IL12/(Gut.IL12+k1_1*IL4+k2_1*IL10+k3_1*Gut.TGFb+k4_1*Gut)+IFNg/(IFNg+k1_1*IL4+k2_1*IL10+k3_1*Gut.TGFb+k5_1*Gut)+TL1A/(TL1A+k1_1*IL4+k2_1*IL10+k3_1*Gut.TGFb+k6_1*Gut)+kbasal_1)	FALSE
reaction_02	Gut.Th0 -> Gut.Th2	vf_2*Th0*(IL4/(IL4+k1_2*IFNg+k2_2*IL10+k3_2*Gut.TGFb+k4_2*Gut)+kbasal_2)	FALSE
reaction_03	Gut.Th0 -> Gut.Th17	vf_3*Th0*(Gut.IL6/(Gut.IL6+k1_3*IL4+k2_3*IL2+k3_3*IFNg+k4_3*Gut)+Gut.TGFb/(Gut.TGFb+k1_3*IL4+k2_3*IL2+k3_3*IFNg+k5_3*Gut)+TL1A/(TL1A+k1_3*IL4+k2_3*IL2+k3_3*IFNg+k6_3*Gut)+Gut.IL23/(Gut.IL23+k1_3*IL4+k2_3*IL2+k3_3*IFNg+k7_3*Gut)+IL21/(IL21+k1_3*IL4+k2_3*IL2+k3_3*IFNg+k8_3*Gut)+kbasal_3)	FALSE
reaction_04	Gut.Th0 -> Gut.Treg	vf_4*Th0*(IL2/(IL2+k1_4*Gut.IL17+k2_4*Gut.IL23+k3_4*Gut.IL6+k4_4*Gut)+Gut.TGFb/(Gut.TGFb+k1_4*Gut.IL17+k2_4*Gut.IL23+k3_4*Gut.IL6+k5_4*Gut)+kbasal_4+tDC/((k6_4*Gut)+tDC))	FALSE
reaction_05	null -> Gut.Th0	(vf_5*((eDC/(eDC+(k1_5*Gut)))+(M1/(M1+(k2_5*Gut)))+kbasal_Th0))*Gut*Th0_blood_constant	FALSE
reaction_06	Gut.Th0 -> null	kdeg_Th0*Gut.Th0	FALSE
reaction_07	Gut.Th1 -> null	kdeg_Th1*Gut.Th1	FALSE
reaction_08	Gut.Th2 -> null	kdeg_Th2*Gut.Th2	FALSE
reaction_09	Gut.Th17 -> null	kdeg_Th17*Gut.Th17	FALSE
reaction_10	Gut.Treg -> null	kdeg_Treg*Gut.Treg	FALSE
reaction_11	Gut.Th17 -> Gut.Treg	vf_11*Th17*(kbasal_11+(Treg/(Treg+(k1_11*Gut)))+(tDC/(tDC+(k2_11*Gut)))+(M2/(M2+(k3_11*Gut))))	FALSE
reaction_12	Gut.Treg -> Gut.Th17	vf_12*Treg*(kbasal_12+(Th17/(Th17+(k1_12*Gut)))+(eDC/(eDC+(k2_12*Gut)))+(M1/(M1+(k3_12*Gut)))+(Th1/(Th1+(k4_12*Gut))))	FALSE
reaction_13	null -> Gut.Th1	kbasal_Th1*Gut	FALSE
reaction_14	null -> Gut.Th2	kbasal_Th2*Gut	FALSE
reaction_15	null -> Gut.Th17	kbasal_Th17*Gut	FALSE
reaction_16	null -> Gut.Treg	kbasal_Treg*Gut	FALSE
reaction_17	null -> Gut.M0	kbasal_M0*Gut+k1_17*eDC+k2_17*(M1+w_17*M2)	FALSE
reaction_18	Gut.M0 -> Gut.M1	vf_18*M0*(1+gamma_damage*Epithelial_Damage)*(kbasal_18+(eDC/(eDC+(k1_18*Gut)))+(Th1/(Th1+(k2_18*Gut)))+(Th17/(Th17+(k3_18*Gut)))+(Gut.TNFa/(Gut.TNFa+IL4*fi12+k4_18*Gut))+(IFNg/(IFNg+IL4*fi12+k5_18*Gut))+(GMCSF/(GMCSF+IL4*fi12+k6_18*Gut)))	FALSE
reaction_19	Gut.M0 -> Gut.M2	vf_19*M0*(kbasal_19+(tDC/(tDC+(k1_19*Gut)))+(Treg/(Treg+(k2_19*Gut)))+(IL4/(IL4+(k3_19*Gut)))+(IL13/(IL13+(k4_19*Gut)))+(IL10/(IL10+(k5_19*Gut)))+(Gut.TGFb/(Gut.TGFb+(k6_19*Gut))))	FALSE
reaction_20	Gut.M1 -> Gut.M2	vf_20*M1*(kbasal_20+(tDC/(tDC+(k1_20*Gut)))+(Treg/(Treg+(k2_20*Gut)))+(M2/(M2+(k3_20*Gut)))+(IL10/(IL10+(k4_20*Gut))))	FALSE
reaction_21	Gut.M2 -> Gut.M1	vf_21*M2*(kbasal_21+(Th1/(Th1+(k1_21*Gut)))+(M1/(M1+(k2_21*Gut)))+(eDC/(eDC+(k3_21*Gut)))+(Th17/(Th17+(k4_21*Gut))))	FALSE
reaction_22	Gut.M0 -> null	kdeg_M0*Gut.M0	FALSE
reaction_23	Gut.M1 -> null	kdeg_M1*Gut.M1	FALSE
reaction_24	Gut.M2 -> null	kdeg_M2*Gut.M2	FALSE
reaction_25	null -> Gut.iDC	(vf_25*((eDC/(eDC+(k1_25*Gut)))+(M1/(M1+(k2_25*Gut)))+kbasal_iDC))*Gut*iDC_blood_constant	FALSE
reaction_26	Gut.iDC -> Gut.tDC	vf_26*iDC*(kbasal_26+(IL10/(IL10+(k1_26*Gut))))	FALSE
reaction_27	Gut.iDC -> Gut.eDC	vf_27*iDC*(1+gamma_damage*Epithelial_Damage)*((k1_27*Gut)/((k1_27*Gut)+IL10))*(kbasal_27+(Gut.TNFa/(Gut.TNFa+(k2_27*Gut)))+(IFNg/(IFNg+(k3_27*Gut)))+(Gut.IL6/(Gut.IL6+(k4_27*Gut))))	FALSE
reaction_28	Gut.iDC -> null	kdeg_iDC*Gut.iDC	FALSE
reaction_29	Gut.tDC -> null	kdeg_tDC*Gut.tDC	FALSE
reaction_30	Gut.eDC -> null	kdeg_eDC*Gut.eDC	FALSE
reaction_31	null -> Gut.IL12	kbasal_IL12*Gut+k1_31*eDC+k2_31*M1+k3_31*M0	FALSE
reaction_32	Gut.IL12 -> null	kdeg_IL12*Gut.IL12	FALSE
reaction_33	null -> Gut.IFNg	kbasal_IFNg*Gut+k1_33*eDC+k2_33*Th1+k3_33*NK1*(k_IFNg_NK1 + Gut.IL12/(Gut.IL12+k4_33*Gut))	FALSE
reaction_34	Gut.IFNg -> null	kdeg_IFNg*Gut.IFNg	FALSE
reaction_35	null -> Gut.IL2	kbasal_IL2*Gut+k1_35*eDC+k2_35*Th1	FALSE
reaction_36	Gut.IL2 -> null	kdeg_IL2*Gut.IL2	FALSE
reaction_37	null -> Gut.IL6	kbasal_IL6*Gut*(Gut.TNFa/(k5_37*Gut+Gut.TNFa)+Gut.IL17/(k6_37*Gut+Gut.IL17))+k1_37*eDC+k2_37*Th17*(Gut.IL23/(Gut.IL23+k7_37*Gut))+k3_37*M1+k4_37*Gut.Neu_act	FALSE
reaction_38	Gut.IL6 -> null	kdeg_IL6*Gut.IL6	FALSE
reaction_39	null -> Gut.IL23	kbasal_IL23*Gut+k1_39*eDC+k2_39*M1+k3_39*Gut.Neu_act	FALSE
reaction_40	Gut.IL23 -> null	kdeg_IL23*Gut.IL23	FALSE
reaction_41	null -> Gut.IL21	kbasal_IL21*Gut+k1_41*Th17*(k_IL21_Th17+Gut.IL23/(Gut.IL23+k3_41*Gut))+k2_41*NKT	FALSE
reaction_42	Gut.IL21 -> null	kdeg_IL21*Gut.IL21	FALSE
reaction_43	null -> Gut.TGFb	kbasal_TGFb*Gut+k1_43*Th17+k2_43*Treg+k3_43*NKT+k4_43*M2	FALSE
reaction_44	Gut.TGFb -> null	kdeg_TGFb*Gut.TGFb	FALSE
reaction_45	null -> Gut.IL10	kbasal_IL10*Gut+k1_45*Treg+k2_45*NKT+k3_45*tDC+k4_45*M2*((c72*Gut)/(IL10+ci72*IFNg+c72*Gut))+k5_45*NK1	FALSE
reaction_46	Gut.IL10 -> null	kdeg_IL10*Gut.IL10	FALSE
reaction_47	null -> Gut.TL1A	kbasal_TL1A*Gut+k1_47*Th1+k2_47*eDC	FALSE
reaction_48	Gut.TL1A -> null	kdeg_TL1A*Gut.TL1A	FALSE
reaction_49	null -> Gut.IL13	kbasal_IL13*Gut+k1_49*Th2+k2_49*NKT+k3_49*NK2	FALSE
reaction_50	Gut.IL13 -> null	kdeg_IL13*Gut.IL13	FALSE
reaction_51	null -> Gut.IL17	kbasal_IL17*Gut+k1_51*Th17*(k_IL17_Th17+Gut.IL23/(Gut.IL23 + k3_51*Gut))+k2_51*NKT*(k_IL17_NKT + Gut.IL23/(Gut.IL23 + k4_51*Gut))	FALSE
reaction_52	Gut.IL17 -> null	kdeg_IL17*Gut.IL17	FALSE
reaction_53	null -> Gut.IL5	kbasal_IL5*Gut+k1_53*Th2+k2_53*NKT+k3_k5*NK2	FALSE
reaction_54	Gut.IL5 -> null	kdeg_IL5*Gut.IL5	FALSE
reaction_55	null -> Gut.IL4	kbasal_IL4*Gut+k1_55*Th2+k2_55*NKT+k3_55*Th0+k4_55*NK2	FALSE
reaction_56	Gut.IL4 -> null	kdeg_IL4*Gut.IL4	FALSE
reaction_57	null -> Gut.IL15	kbasal_IL15*Gut+k1_57*M2	FALSE
reaction_58	Gut.IL15 -> null	kdeg_IL15*Gut.IL15	FALSE
reaction_59	null -> Gut.IL18	kbasal_IL18*Gut+k1_59*M1+k2_59*eDC	FALSE
reaction_60	Gut.IL18 -> null	kdeg_IL18*Gut.IL18	FALSE
reaction_61	null -> Gut.TNFa	kbasal_TNFa*Gut*(gamma_TNFa+Gut.IL17/(k4_61*Gut+Gut.IL17))+k1_61*M1+k2_61*M2+k3_61*Th1	FALSE
reaction_62	Gut.TNFa -> null	kdeg_TNFa*Gut.TNFa	FALSE
reaction_63	Gut.Th0 -> Gut.Th0 + Gut.Th0	vf_63*Th0*(M1/(M1+k1_63*Gut))	FALSE
reaction_64	Gut.Th1 -> Gut.Th1 + Gut.Th1	vf_64*Th1*(IL2/(IL2+(k1_64*Gut)))*((k2_64*Gut)/(Treg+(k2_64*Gut)))	FALSE
reaction_65	Gut.Th2 -> Gut.Th2 + Gut.Th2	vf_65*Th2*(IL2/(IL2+(k1_65*Gut)))*((k2_65*Gut)/(Treg+(k2_65*Gut)))	FALSE
reaction_66	Gut.Th17 -> Gut.Th17 + Gut.Th17	vf_66*Th17*(IL2/(IL2+(k1_66*Gut)))	FALSE
reaction_67	Gut.Treg -> Gut.Treg + Gut.Treg	vf_67*Treg*(IL2/(IL2+(k1_67*Gut))+tDC/(tDC+(k2_67*Gut))+GMCSF/(GMCSF+(k3_67*Gut)))	FALSE
reaction_68	Gut.Th17 -> Gut.Th1	vf_68*Th17*(Gut.IL12/(Gut.IL12+k1_68*Gut.TGFb+(k2_68*Gut))+kbasal_68)	FALSE
reaction_69	Gut.Th17 -> Gut.Th2	vf_69*Th17*(IL4/(IL4+(k1_69*Gut))+kbasal_69)	FALSE
reaction_70	Gut.Treg -> Gut.Th1	vf_70*Treg*(Gut.IL12/(Gut.IL12+(k1_70*Gut))+kbasal_70)	FALSE
reaction_71	null -> Gut.NK	kbasal_NK*Gut	FALSE
reaction_72	Gut.NK -> Gut.NK1	vf_72*NK*(kbasal_72+(IL15/(IL15+(k1_72*Gut))))	FALSE
reaction_73	Gut.NK -> Gut.NK2	vf_73*NK*(kbasal_73+(Gut.IL23/(Gut.IL23+(k1_73*Gut))))	FALSE
reaction_74	null -> Gut.IL22	kbasal_IL22*Gut+k1_74*NK2 + k2_74*Th17*(k_IL22_Th17+Gut.IL23/(Gut.IL23+k3_74*Gut))	FALSE
reaction_75	Gut.IL22 -> null	kdeg_IL22*Gut.IL22	FALSE
reaction_76	null -> Gut.NKT	(vf_76*((Gut.IL12/(Gut.IL12+(k1_76*Gut)))+(IL18/(IL18+(k2_76*Gut)))+(eDC/(eDC+(k3_76*Gut)))+kbasal_NKT))*Gut*NKT_constant	FALSE
reaction_77	null -> Blood.Neu	kbasal_Neu*Blood*(1 + Blood.IL17/(Blood.IL17 + k1_77*Blood) + (Gut.GMCSF*Blood/Gut)/((Gut.GMCSF*Blood/Gut)+k2_77*Blood))	FALSE
reaction_78	Gut.NK -> null	kdeg_NK*Gut.NK	FALSE
reaction_79	Gut.NK1 -> null	kdeg_NK1*Gut.NK1	FALSE
reaction_80	Gut.NK2 -> null	kdeg_NK2*Gut.NK2	FALSE
reaction_81	Gut.NKT -> null	kdeg_NKT*Gut.NKT	FALSE
reaction_82	Gut.Neu -> null	kdeg_GutNeu*Gut.Neu	FALSE
reaction_83	null -> Gut.IL8	kbasal_IL8*Gut*(gamma_IL8+Gut.TNFa/(k4_83*Gut+Gut.TNFa)+Gut.IL17/(k3_83*Gut+Gut.IL17))+k1_83*M1+k2_83*Gut.Neu_act	FALSE
reaction_84	Gut.IL8 -> null	kdeg_IL8*Gut.IL8	FALSE
reaction_85	null -> Gut.GMCSF	kbasal_GMCSF*Gut*(1+Gut.IL17/(k7_85*Gut+Gut.IL17)+Gut.TNFa/(k8_85*Gut+Gut.TNFa))+k1_85*Th1+k2_85*Th2+k3_85*Th17*(k_GMCSF_IL23+Gut.IL23/(Gut.IL23+k6_85*Gut))+k4_85*M1+k5_85*M2	FALSE
reaction_86	Gut.GMCSF -> null	kdeg_GMCSF*GMCSF	FALSE
reaction_87	Gut.IL6 <-> Blood.IL6	kIL6_guttoblood*Gut.IL6-kIL6_bloodtogut*Blood.IL6	TRUE
reaction_88	Blood.IL6 <-> Liver.IL6	kIL6_bloodtoliver*Blood.IL6-kIL6_livertoblood*Liver.IL6	TRUE
reaction_89	Liver.CRP -> Liver.CRPExtracellular	kCRPSecretion*Liver.CRP	FALSE
reaction_90	Blood.CRP <-> Liver.CRPExtracellular	kCRP_BloodtoLiver*Blood.CRP-kCRP_LivertoBlood*Liver.CRP	TRUE
reaction_91	null -> Blood.CRP	kbasal_CRP*Blood	FALSE
reaction_92	Blood.CRP -> null	kdeg_CRP*Blood.CRP	FALSE
reaction_93	Liver.CRPExtracellular -> null	kdeg_CRP*Liver.CRPExtracellular	FALSE
reaction_94	Blood.Neu -> Gut.Neu	(vf_94*((Gut.IL8/(Gut.IL8+(k2_94*Gut)))+Gut.TNFa/(Gut.TNFa+k1_94*Gut)+kbasal_94))*Blood.Neu	FALSE
reaction_95	Blood.Neu -> null	kdeg_Neu*Blood.Neu	FALSE
reaction_96	Blood.IL8 <-> Gut.IL8	kIL8_bloodtogut*Blood.IL8 - kIL8_guttoblood*Gut.IL8	TRUE
reaction_97	Blood.IL8 -> null	kdeg_IL8*Blood.IL8	FALSE
reaction_98	null -> Blood.IL8	kbasal_IL8_b*Blood*(gamma_IL8+ Blood.IL17/(k3_83*Blood+Blood.IL17)+Blood.TNFa/(k4_83*Blood+Blood.TNFa))	FALSE
reaction_99	Blood.IL17 <-> Gut.IL17	kIL17_bloodtogut*Blood.IL17 - kIL17_tissuetoblood*Gut.IL17	TRUE
reaction_100	Blood.IL17 -> null	kdeg_IL17*Blood.IL17	FALSE
reaction_101	null -> Blood.IL17	kbasal_IL17_b*Blood*(gamma_IL17+Gut.IL23/(Gut.IL23+k3_51*Gut))	FALSE
reaction_102	Blood.IL12 <-> Gut.IL12	kIL12_bloodtogut*Blood.IL12 - kIL12_guttoblood*Gut.IL12	TRUE
reaction_103	Blood.IL12 -> null	kdeg_IL12*Blood.IL12	FALSE
reaction_104	null -> Blood.IL12	kbasal_IL12_b*Blood*(gamma_IL12 + Gut.eDC/(Gut.eDC + k1_104*Gut) + Gut.M1/(Gut.M1 + k2_104*Gut) + Gut.M0/(Gut.M0 + k3_104*Gut))	FALSE
reaction_105	Blood.TGFb <-> Gut.TGFb	kTGFb_bloodtogut*Blood.TGFb-kTGFb_guttoblood*Gut.TGFb	TRUE
reaction_106	Blood.TGFb -> null	kdeg_TGFb*Blood.TGFb	FALSE
reaction_107	null -> Blood.TGFb	kbasal_TGFb_b*Blood*(gamma_TGFb + Gut.Th17/(Gut.Th17 + k1_107*Gut) + Gut.Treg/(Gut.Treg + k2_107*Gut) + Gut.NKT/(Gut.NKT + k3_107*Gut)+Gut.M2/(Gut.M2 + k4_107*Gut))	FALSE
reaction_108	Blood.IL6 -> null	kdeg_IL6*Blood.IL6	FALSE
reaction_109	Liver.IL6 -> null	kdeg_IL6*Liver.IL6	FALSE
reaction_110	Gut.Neu -> Blood.Neu	kneu_guttoblood*Gut.Neu	FALSE
reaction_111	null -> Blood.IL6	kmax_IL6_b*Blood*(Blood.TNFa/(k5_37*Blood+Blood.TNFa)+Blood.IL17/(k6_37*Blood+Blood.IL17)+kbasal_IL6_b)	FALSE
reaction_112	Blood.TNFa <-> Gut.TNFa	kTNFa_bloodtogut*Blood.TNFa-kTNFa_guttoblood*Gut.TNFa	TRUE
reaction_113	Blood.TNFa -> null	kdeg_TNFa*Blood.TNFa	FALSE
reaction_114	null -> Blood.TNFa	kbasal_TNFa_b*Blood*(gamma_TNFa+ Blood.IL17/(k4_61*Blood+Blood.IL17) + Gut.M1/(k1_114*Gut+Gut.M1) + Gut.M2/(k2_114*Gut+Gut.M2) + Gut.Th1/(k3_114*Gut + Gut.Th1))	FALSE
reaction_115	Gut.Neu -> Gut.Neu_act	(vf_115*Gut.Neu*((IFNg/(IFNg+(k1_115*Gut)))+(Gut.TNFa/(Gut.TNFa+(k2_115*Gut)))+(GMCSF/(GMCSF+(k3_115*Gut)))+(Gut.IL8/(Gut.IL8+(k4_115*Gut)))+kbasal_115))	FALSE
reaction_116	Gut.Neu_act -> null	kdeg_GutNeu*Gut.Neu_act	FALSE

## Sheet: 04 - Parameters
Parameter	Description	Units	Min Baseline Pop	Max Baseline Pop
k1_1	Adjustment, IL4 on Th0 to Th1 differentiation	dimensionless	0.0106	0.102
k2_1	Adjustment, IL10 on Th0 to Th1 differentiation	dimensionless	0.0162	0.276
k3_1	Adjustment, TGFb on Th0 to Th1 differentiation	dimensionless	0.00034	0.00374
k4_1	Half-sat, IL12 on Th0 to Th1 differentiation	picomole/milliliter	4.77e-05	0.000964
k5_1	Half-sat, IFNg on Th0 to Th1 differentiation	picomole/milliliter	0.00251	0.0458
k6_1	Half-sat, TL1A on Th0 to Th1 differentiation	picomole/milliliter	0.0562	0.623
kbasal_1	Basal Th0 to Th1 differentiation rate	dimensionless	0.0392	0.441
vf_1	Rate of Th0 to Th1 differentiation	1/day	0.0598	0.623
k1_2	Adjustment, IFNg on Th0 to Th2 differentiation	dimensionless	0.0211	0.332
k2_2	Adjustment, IL10 on Th0 to Th2 differentiation	dimensionless	0.0115	0.147
k3_2	Adjustment, TGFb on Th0 to Th2 differentiation	dimensionless	0.00183	0.0198
k4_2	Half-sat, IL4 on Th0 to Th2 differentiation	picomole/milliliter	2.49e-05	0.000467
kbasal_2	Basal Th0 to Th2 differentiation rate	dimensionless	0.0063	0.0888
vf_2	Rate of Th0 to Th2 differentiation	1/day	0.064	0.961
k1_3	Adjustment, IL4 on Th0 to Th17 differentiation	dimensionless	0.00204	0.0266
k2_3	Adjustment, IL2 on Th0 to Th17 differentiation	dimensionless	0.00215	0.0442
k3_3	Adjustment, IFNg on Th0 to Th17 differentiation	dimensionless	0.00218	0.0253
k4_3	Half-sat, IL6 on Th0 to Th17 differentiation	picomole/milliliter	0.000164	0.00249
k5_3	Half-sat, TGFb on Th0 to Th17 differentiation	picomole/milliliter	0.0805	0.996
k6_3	Half-sat, TL1A on Th0 to Th17 differentiation	picomole/milliliter	0.0945	1.5
k7_3	Half-sat, IL23 on Th0 to Th17 differentiation	picomole/milliliter	0.000161	0.00246
k8_3	Half-sat, IL21 on Th0 to Th17 differentiation	picomole/milliliter	0.0074	0.162
kbasal_3	BasalTh0 to Th17 differentiation rate	dimensionless	0.00416	0.0697
vf_3	Rate of Th0 to Th17 differentiation	1/day	0.0719	0.622
k1_4	Adjustment, IL17 on Th0 to Treg differentiation	dimensionless	0.0339	0.421
k2_4	Adjustment, IL23 on Th0 to Treg differentiation	dimensionless	0.0358	0.391
k3_4	Adjustment, IL6 on Th0 to Treg differentiation	dimensionless	0.0386	0.283
k4_4	Half-sat, IL2 on Th0 to Treg differentiation	picomole/milliliter	7.98e-06	0.000136
k5_4	Half-sat, TGFb on Th0 to Treg differentiation	picomole/mL	0.00501	0.055
k6_4	Half-sat, tDC on Th0 to Treg differentiation	molecule/milliliter	12000	175000
kbasal_4	Basal Th0 to Treg differentiation rate	dimensionless	0.0181	0.238
vf_4	Rate of Th0 to Treg differentiation	1/day	0.0725	0.79
k1_5	Half-sat, eDC on Th0 Transport rate to gut	molecule/mL	2130	53500
kbasal_Th0	Basal production rate of Th0	dimensionless	0.281	5.24
vf_5	Rate of Th0 Production	1/mL/day	0.187	2.2
kdeg_Th0	Degradation rate of Th0	1/day	0.106	1.67
kdeg_Th1	Degradation rate of Th1	1/day	0.0995	0.959
kdeg_Th2	Degradation rate of Th2	1/day	0.089	0.783
kdeg_Th17	Degradation rate of Th17	1/day	0.109	1.88
kdeg_Treg	Degradation rate of Treg	1/day	0.0872	1.53
k1_11	Half-sat, Treg on Th17 to Treg differentiation	molecule/milliliter	22500	236000
k2_11	Half-sat, tDC on Th17 to Treg differentiation	molecule/milliliter	26400	481000
k3_11	Half-sat, M2 on Th17 to Treg differentiation	molecule/milliliter	16700	292000
kbasal_11	Basal rate of Th17 to Treg differentiation	dimensionless	0.0285	0.311
vf_11	Rate of Th17 to Treg differentiation	1/day	0.0397	0.392
k2_12	Half-sat, eDC on Treg to Th17 differentiation	molecule/milliliter	18800	408000
k3_12	Half-sat, M1 on Treg to Th17 differentiation	molecule/milliliter	21900	309000
k4_12	Half-sat, Th1 on Treg to Th17 differentiation	molecule/milliliter	36000	708000
kbasal_12	Basal rate of Treg to Th17 differentiation	dimensionless	0.0317	0.408
vf_12	Rate of Treg to Th17 differentiation	1/day	0.0256	0.359
k1_12	Half-sat, Th17 on Treg to Th17 differentiation	molecule/milliliter	30300	329000
k1_17	Recruitment of M0 induced by eDC	1/day	0.0981	1.17
k2_17	Recruitment of M0 induced by activated Macrophages	1/day	0.107	1.16
kbasal_M0	Basal recruitment of M0	(molecule/milliliter)/day	544	11700
k1_18	Half-sat, eDC on M0 to M1 activation	molecule/milliliter	20200	294000
k2_18	Half-sat, Th1 on M0 to M1 activation	molecule/milliliter	151000	2690000
kbasal_18	Basal activation of M0 to M1	dimensionless	0.00288	0.0329
vf_18	Rate of activation of M0 to M1	1/day	0.00178	0.0309
k3_18	Half-sat, Th17 on M0 to M1 activation	molecule/milliliter	45300	595000
k4_18	Half-sat, TNFa on M0 to M1 activation	picomole/mL	0.0138	0.183
k5_18	Half-sat, IFNg on M0 to M1 activation	picomole/mL	0.00794	0.0935
k6_18	Half-sat, GMCSF on M0 to M1 activation	picomole/mL	0.00378	0.0345
k1_19	Half-sat, tDC on M0 to M2 activation	molecule/milliliter	41900	547000
k2_19	Half-sat, Treg on M0 to M2 activation	molecule/milliliter	60000	800000
k3_19	Half-sat, IL4 on M0 to M2 activation	picomole/mL	0.000736	0.0102
k4_19	Half-sat, IL13 on M0 to M2 activation	picomole/mL	0.000682	0.0103
k5_19	Half-sat, IL10 on M0 to M2 activation	picomole/mL	0.000375	0.00501
k6_19	Half-sat, TGFb on M0 to M2 activation	picomole/mL	0.0659	0.69
kbasal_19	Basal activation of M0 to M2	dimensionless	0.00224	0.0286
vf_19	Rate of activation of M0 to M2	1/day	0.00181	0.029
k1_20	Half-sat, tDC on M1 to M2 activation	molecule/milliliter	27700	403000
k2_20	Half-sat, Treg on M1 to M2 activation	molecule/milliliter	13900	561000
k3_20	Half-sat, M2 on M1 to M2 activation	molecule/milliliter	40200	482000
kbasal_20	Basal activation of M1 to M2	dimensionless	0.135	1.16
vf_20	Rate of activation of M1 to M2	1/day	0.135	0.961
k1_21	Half-sat, Th1 on M2 to M1 activation	molecule/milliliter	23200	280000
k2_21	Half-sat, M1 on M2 to M1 activation	molecule/milliliter	33400	418000
k3_21	Half-sat, eDC on M2 to M1 activation	molecule/milliliter	36400	768000
k4_21	Half-sat, Th17 on M2 to M1 activation	molecule/milliliter	30600	374000
kbasal_21	Basal activation of M2 to M1	dimensionless	0.384	3.83
vf_21	Rate of activation of M2 to M1	1/day	0.0275	0.47
k1_25	Half-sat, eDC on iDC recruitment	molecule/milliliter	6430	93400
kbasal_iDC	Basal recruitment of iDC	dimensionless	0.217	4.67
vf_25	Rate of iDC recruitment	1/milliliter/day	0.267	2.43
k2_25	Half-sat, M1 on iDC recruitment	molecule/milliliter	8850	118000
k1_26	Half-sat, IL10 on iDC activation to tDC	picomole/mL	0.000123	0.00234
kbasal_26	Basal rate of iDC activation to tDC	dimensionless	0.00243	0.0555
k1_27	Half-max inhibition, IL10 on iDC activation to eDC	picomole/mL	0.000492	0.00682
k2_27	Half-max inhibition, TNFa on iDC activation to eDC	picomole/mL	0.0153	0.198
k3_27	Half-max inhibition, IFNg on iDC activation to eDC	picomole/mL	0.00422	0.0699
k4_27	Half-max inhibition, IL6 on iDC activation to eDC	picomole/mL	0.000601	0.0075
kbasal_27	Basal rate of iDC activation to eDC	dimensionless	0.0033	0.0333
vf_27	Rate of iDC activation to eDC	1/day	0.00674	0.0765
vf_26	Rate of iDC activation to tDC	1/day	0.0192	0.217
k2_31	IL12 production by M1	(picomole/molecule)/day	1.74e-09	2.84e-08
kbasal_IL12	Basal production of IL12	(picomole/mL)/day	4.39e-06	0.000255
k1_33	IFNg production by eDC	(picomole/molecule)/day	1.07e-08	1.7e-07
k2_33	IFNg production by Th1	(picomole/molecule)/day	2.89e-08	2.86e-07
k3_33	IFNg production by NK1	(picomole/molecule)/day	1.57e-07	1.6e-06
kbasal_IFNg	Basal production of IFNg	(picomole/mL)/day	2.71e-05	0.00053
k1_31	IL12 production by eDC	(picomole/molecule)/day	1.12e-09	1.28e-08
k1_35	IL2 production by eDC	(picomole/molecule)/day	1.88e-08	2.14e-07
k2_35	IL2 production by Th1	(picomole/molecule)/day	5.96e-10	1.22e-08
kbasal_IL2	Basal production of IL2	(picomole/mL)/day	8.41e-06	0.000118
fi12	Adjustment, IL4 on activated M1	dimensionless	0.582	8.03
k3_31	IL12 production by M0	(picomole/molecule)/day	9.27e-12	1.07e-10
w_17	Weight of M1 and M2 recruitment of M0	dimensionless	0.0313	0.401
k2_5	Half-sat, M1 on Treg differentiation	molecule/mL	5180	82900
k1_63	Half-sat, M1 on Th0 proliferation	molecule/milliliter	3580	41100
vf_63	Rate of Th0 proliferation	1/day	0.133	1.3
k1_37	IL6 production by eDC	(picomole/molecule)/day	5.74e-10	7.31e-09
k2_37	IL6 production by Th17	(picomole/molecule)/day	1.42e-09	1.9e-08
k3_37	IL6 production by M1	(picomole/molecule)/day	1.34e-10	1.63e-09
k4_37	IL6 production by Neu_act	(picomole/molecule)/day	9.19e-12	1.25e-10
kbasal_IL6	Basal production of IL6	(picomole/mL)/day	0.000428	0.0654
k1_39	IL23 production by eDC	(picomole/molecule)/day	1.82e-08	1.78e-07
k2_39	IL23 production by M1	(picomole/molecule)/day	9.35e-08	1.05e-06
k3_39	IL23 production by Neu_act	(picomole/molecule)/day	1.95e-11	3.17e-10
kbasal_IL23	Basal production of IL23	(picomole/mL)/day	7.2e-06	7.52e-05
k1_41	IL21 production by Th17	(picomole/molecule)/day	1.62e-07	1.63e-06
k2_41	IL21 production by NKT	(picomole/molecule)/day	3.34e-08	4.25e-07
kbasal_IL21	Basal IL21 production	(picomole/mL)/day	1.28e-05	0.000295
k1_43	TGFb production by Th17	(picomole/molecule)/day	1.66e-07	2.38e-06
k2_43	TGFb production by Treg	(picomole/molecule)/day	2.85e-07	2.92e-06
k3_43	TGFb production by NKT	(picomole/molecule)/day	6.46e-08	9.22e-07
k4_43	TGFb production by M2	(picomole/molecule)/day	1.13e-07	1.59e-06
kbasal_TGFb	Basal production of TGFb	(picomole/mL)/day	0.00116	0.0152
k1_45	IL10 productoin by Treg	(picomole/molecule)/day	3.65e-10	5.89e-09
k2_45	IL10 productoin by NKT	(picomole/molecule)/day	1.15e-09	1.92e-08
kbasal_IL10	Basal production of IL10	(picomole/mL)/day	1.84e-05	0.000215
k1_47	TL1A production by Th1	(picomole/molecule)/day	1.7e-07	2.21e-06
k2_47	TL1A production by eDC	(picomole/molecule)/day	1.31e-07	2.34e-06
kbasal_TL1A	Basal production of TL1A	(picomole/mL)/day	0.0096	0.181
k1_49	IL13 production by Th2	(picomole/molecule)/day	1.42e-09	1.96e-08
k2_49	IL13 production by NKT	(picomole/molecule)/day	1.16e-09	1.88e-08
kbasal_IL13	Basal production of IL13	(picomole/mL)/day	1.97e-05	0.000204
k1_51	IL17 production by Th17	(picomole/molecule)/day	3.4e-08	4.6e-07
k2_51	IL17 production by NKT	(picomole/molecule)/day	1.1e-09	1.58e-08
kbasal_IL17	Basal production of IL17	(picomole/mL)/day	1.53e-05	0.000275
k1_53	IL5 production by Th2	(picomole/molecule)/day	2.44e-09	2.39e-08
k2_53	IL5 production by NKT	(picomole/molecule)/day	1.15e-10	2.21e-09
kbasal_IL5	Basal production of IL5	(picomole/mL)/day	6.82e-06	6.87e-05
k1_55	IL4 production by Th2	(picomole/molecule)/day	3.77e-09	3.12e-08
k2_55	IL4 production by NKT	(picomole/molecule)/day	4.91e-10	6.16e-09
kbasal_IL4	Basal IL4 production	(picomole/mL)/day	7.25e-06	0.000119
k1_57	IL15 production by M2	(picomole/molecule)/day	3.95e-09	4.91e-08
kbasal_IL15	Basal IL15 production	(picomole/mL)/day	8.81e-06	0.000153
k3_55	IL4 production by Th0	(picomole/molecule)/day	2.36e-11	5.17e-10
k3_45	IL10 production by tDC	(picomole/molecule)/day	1.16e-09	1.64e-08
k4_45	IL10 production by M2	(picomole/molecule)/day	3.84e-10	1.05e-08
k4_20	Half-sat, IL10 on M1 to M2 activation	picomole/mL	0.0018	0.0214
c72	Half-sat, IL10 on M2 production of IL10	picomole/mL	0.000406	0.00755
ci72	Adjustment, IFNg on IL10 effect on M2 production of IL10	dimensionless	0.0167	0.213
k1_68	Adjustment, TGFb on Th17 differentiation to Th1	dimensionless	0.242	6.4
k2_68	Half-sat, IL12 on Th17 differentiation to Th1	picomole/mL	4.18e-06	5.38e-05
kbasal_68	Basal differentiation of Th17 to Th1	dimensionless	0.0243	0.33
vf_68	Rate of differentiation of Th17 to Th1	1/day	0.0363	0.331
k1_69	Half-sat, IL4 on Th17 differentiation to Th2	picomole/mL	1.25e-05	0.000183
kbasal_69	Basal differentiation of Th17 to Th2	dimensionless	0.0286	0.322
vf_69	Rate of differentiation of Th17 to Th2	1/day	0.0304	0.331
k1_70	Half-sat, IL12 on Treg differentiation to Th1	picomole/mL	0.000111	0.00136
kbasal_70	Basal differentiation of Treg to Th1	dimensionless	0.0305	0.446
vf_70	Rate of differentiation of Treg to Th1	1/day	0.0298	0.299
kbasal_NK	Basal production of NK	(molecule/mL)/day	2610	39100
vf_72	Rate of NK to NK1 differentiation	1/day	0.000419	0.00589
k1_72	Half-sat, IL15 on NK to NK1 differentiation	picomole/mL	0.000121	0.00123
kbasal_72	Basal NK to NK1 differentiation	dimensionless	0.123	2.07
k1_73	Half-sat, IL23 on NK to NK2 differentiation	picomole/mL	0.000135	0.00202
kbasal_73	Basal NK to NK2 differentiation	dimensionless	0.105	1.13
vf_73	Rate of NK to NK2 differentiation	1/day	0.000165	0.00249
kdeg_IL22	Degradation of IL22	1/day	0.792	8.41
k1_74	IL22 production by NK2	(picomole /molecule)/day	5.43e-07	6.68e-06
kbasal_IL22	Basal production of IL22	(picomole/mL)/day	3.57e-05	0.00274
k1_76	Half-sat, IL12 on NKT production	picomole/mL	0.000105	0.00165
k2_76	Half-sat, IL18 on NKT production	picomole/mL	0.00048	0.00507
k3_76	Half-sat, eDC on NKT production	molecule/mL	3420	34200
kbasal_NKT	Basal NKT production	dimensionless	0.172	2.24
vf_76	Rate of NKT production	(1/mL)/day	0.249	4.19
k2_64	Half-sat, Treg on Th1 proliferation	molecule/milliliter	37000	448000
vf_64	Rate of Th1 proliferation	1/day	0.000292	0.00377
k2_65	Half-sat, Treg on Th2 proliferation	molecule/milliliter	2330	27900
vf_65	Rate of Th2 proliferation	1/day	0.000262	0.00594
vf_66	Rate of Th17 proliferation	1/day	0.000255	0.0026
k2_67	Half-sat, tDC on Treg proliferation	molecule/milliliter	22700	247000
k3_67	Half-sat, GMCSF on Treg proliferation	picomole/milliliter	0.000449	0.0047
vf_67	Rate of Treg proliferation	1/day	0.000164	0.00208
kdeg_eDC	Degradation rate of eDC	1/day	0.00935	0.113
k1_67	Half-Sat, IL2 effect on Treg proliferation	picomole/milliliter	0.000602	0.00652
kdeg_TNFa	Degradation rate of TNFa	1/day	1.39	11.3
kdeg_TL1A	Degradation rate of TL1A	1/day	0.695	11.6
k1_65	Half-Sat, IL2 effect on Th2 proliferation	picomole/milliliter	1.56e-05	0.000214
k1_66	Half-Sat, IL2 effect on Th17 proliferation	picomole/milliliter	1.96e-05	0.000181
k1_64	Half-Sat, IL2 effect on Th1 proliferation	picomole/milliliter	2.1e-05	0.000267
kdeg_TGFb	Degradation rate of TGFb	1/day	0.655	7.89
kdeg_tDC	Degradation rate of tDC	1/day	0.00406	0.0349
kbasal_Treg	Basal production rate of Treg	(molecule/milliliter)/day	0.0405	0.484
kbasal_Th2	Basal production rate of Th2	(molecule/milliliter)/day	0.0318	0.352
kbasal_Th17	Basal production rate of Th17	(molecule/milliliter)/day	0.0286	0.399
kbasal_Th1	Basal production rate of Th1	(molecule/milliliter)/day	0.0206	0.504
kdeg_NKT	Basal production rate of NKT	1/day	0.0226	0.212
kdeg_NK2	Basal production rate of NK2	1/day	0.0215	0.282
kdeg_NK1	Basal production rate of NK1	1/day	0.00966	0.115
kdeg_NK	Basal production rate of NK	1/day	0.0151	0.247
kdeg_GutNeu	Basal production rate of GutNeu	1/day	0.128	2.16
kdeg_M2	Degradation rate of M2	1/day	0.027	0.238
kdeg_M1	Degradation rate of M1	1/day	0.0174	0.281
kdeg_M0	Degradation rate of M0	1/day	0.0143	0.167
kdeg_IL6	Degradation rate of IL6	1/day	11.4	102
kdeg_IL5	Degradation rate of IL5	1/day	0.687	10.4
kdeg_IL4	Degradation rate of IL4	1/day	1.13	16
kdeg_IL23	Degradation rate of IL23	1/day	0.623	7.89
kdeg_IL21	Degradation rate of IL21	1/day	0.635	7.58
kdeg_IL2	Degradation rate of IL2	1/day	0.536	7.91
kdeg_IL18	Degradation rate of IL18	1/day	0.752	9.4
kdeg_IL17	Degradation rate of IL17	1/day	0.898	8.27
kdeg_IL15	Degradation rate of IL15	1/day	0.746	10.5
kdeg_IL13	Degradation rate of IL13	1/day	0.845	7.69
kdeg_IL12	Degradation rate of IL12	1/day	0.34	2.93
kdeg_IL10	Degradation rate of IL10	1/day	0.876	8.79
kdeg_IFNg	Degradation rate of IFNg	1/day	1.06	19.2
kbasal_IL18	Basal production rate of IL18	(picomole/mL)/day	1.4e-05	0.000179
kbasal_TNFa	Basal production rate of TNFa	(picomole/mL)/day	0.000541	0.0287
k1_61	TNFa production by M1	(picomole/molecule)/day	5.65e-08	9.96e-07
k2_61	TNFa production by M2	(picomole/molecule)/day	1.23e-08	2.07e-07
k3_61	TNFa production by Th1	(picomole/molecule)/day	9.14e-09	1.14e-07
k1_59	IL18 production by M1	(picomole/molecule)/day	5.25e-07	5.31e-06
k2_59	IL18 production by eDC	(picomole/molecule)/day	4e-07	9.08e-06
kbasal_IL8	Basal production of IL8	(picomole/mL)/day	0.000184	0.00475
kdeg_IL8	Degradation of IL8	1/day	1.01	15
k1_83	IL8 production by M1	(picomole/molecule)/day	3.37e-10	5.73e-09
k2_83	IL8 production by Neu_act	(picomole/(molecule))/day	1.18e-10	1.38e-09
k1_85	GMCSF production by Th1	(picomole/molecule)/day	2.05e-10	4.74e-09
k2_85	GMCSF production by Th2	(picomole/molecule)/day	2.88e-10	4.62e-09
k3_85	GMCSF production by Th17	(picomole/molecule)/day	3.08e-09	3.3e-08
k4_85	GMCSF production by M1	(picomole/molecule)/day	3.72e-09	3.12e-08
k5_85	GMCSF production by M2	(picomole/molecule)/day	2.47e-10	3.11e-09
kbasal_GMCSF	Basal production of GMCSF	(picomole/mL)/day	2.78e-05	0.000464
kdeg_GMCSF	Degradation of GMCSF	1/day	0.343	6.99
Th0_blood_constant	Amount of Th0 available to move to the gut	molecule	44500	657000
iDC_blood_constant	Amount of iDC available to move to the gut	molecule	95	1400
NKT_constant	NKT production constant	molecule	474	5320
k5_45	IL10 production by NK1	(picomole/molecule)/day	8.6e-09	1.49e-07
k4_55	IL4 production by NK2	(picomole/molecule)/day	1.58e-11	1.76e-10
k3_k5	IL5 production by NK2	(picomole/molecule)/day	1.38e-10	1.26e-09
k3_49	IL13 production by NK2	(picomole/molecule)/day	4.73e-09	3.85e-08
KmProtSyn	Half-sat, IL6 on CRP production	picomole/milliliter	0.000902	0.0216
VmProtSynth	Rate of CRP production	picomole/milliliter	50200	647000
KmCalprotectin	Half-sat, Neu_Total on Calprotectin	molecule/mL	2720000	28700000
VmCalprotectin	Rate of Calprotectin production	milligram	557	6950
k5_37	Half-sat, TNFa on IL6 production	picomole/mL	0.00239	0.0518
kdeg_CRP	Degradation of CRP	1/day	0.257	2.71
kbasal_Neu	Basal production of Neu in Blood	molecule/(mL*day)	2280000	20900000
kdeg_Neu	Degradation of Neu	1/day	1.82	19.1
kIL12_bloodtogut	Transport rate of IL12 from blood to gut	1/day	0	0
kIL12_guttoblood	Transport rate of IL12 from gut to blood	1/day	0.0137	0.164
kIL17_bloodtogut	Transport rate of IL17 from blood to gut	1/day	0	0
kIL17_tissuetoblood	Transport rate of IL17 from gut to blood	1/day	0.215	3.68
kIL8_bloodtogut	Transport rate of IL8 from blood to gut	1/hour	0	0
kIL8_guttoblood	Transport rate of IL8 from gut to blood	1/hour	0.0235	0.24
kTGFb_bloodtogut	Transport rate of TGFb from blood to gut	1/day	0	0
kTGFb_guttoblood	Transport rate of TGFb from gut to blood	1/day	0.226	3.92
k1_115	Half-sat, IFNg on activation of Neu	picomole/mL	0.0201	0.22
k2_115	Half-sat, TNFa on activation of Neu	picomole/mL	0.0141	0.206
kbasal_94	Basal transport of Neu from Blood to Gut	dimensionless	0.00275	0.0367
k3_115	Half-sat, GMCSF on activation of Neu	picomole/mL	0.0013	0.0167
vf_94	Rate of transport of Neu from Blood to Gut	1/day	0.104	0.93
k2_94	Half-sat, IL8 on transport of Neu from Blood to Gut	picomole/mL	0.000221	0.00304
kbasal_CRP	Basal level of CRP production	picomole/(milliliter*day)	0.106	2.07
kCRP_LivertoBlood	Transport rate of CRP from liver to blood	1/day	0.162	2.98
kCRP_BloodtoLiver	Transport rate of CRP from blood to liver	1/day	0.329	3.93
kCRPSecretion	Secretion of CRP from liver hepatocytes	1/day	0.199	1.89
kIL6_livertoblood	Transport rate of IL6 from liver to blood	1/day	0.229	1.58
kIL6_guttoblood	Transport rate of IL6 from gut to blood	1/hour	0.00303	0.0418
kIL6_bloodtogut	Transport rate of IL6 from blood to gut	1/hour	0	0
kIL6_bloodtoliver	Transport rate of IL6 from blood to liver	1/day	5.17	58.7
kbasal_IL8_b	Basal rate of IL8 production in the blood	(picomole/mL)/day	0.000914	0.0102
kTNFa_guttoblood	Transport rate of TNFa from gut to blood	1/hour	0.0166	0.166
kTNFa_bloodtogut	Transport rate of TNFa from blood to gut	1/hour	0	0
kbasal_TNFa_b	Basal rate of TNFa production in the blood	(picomole/mL)/day	0.0016	0.0193
kbasal_IL6_b	Basal rate of IL6 production in the blood	dimensionless	0.00158	0.0261
kbasal_TGFb_b	Basal rate of TGFb production in the blood	(picomole/mL)/day	0.0416	0.52
kbasal_IL12_b	Basal rate of IL12 production in the blood	(picomole/mL)/day	7.06e-05	0.000924
kbasal_IL17_b	Basal rate of IL17 production in the blood	(picomole/mL)/day	0.001	0.013
kbasal_115	Basal activation of Neu	dimensionless	0.0227	0.382
vf_115	Rate of Neu activation	1/day	0.197	2.77
k4_115	Half-sat, IL8 on activation of Neu	picomole/mL	0.0112	0.182
k1_77	Half-sat, IL17 on Neu production in blood	picomole/mL	0.00326	0.0441
k2_77	Half-sat, GMCSF on Neu production in blood	picomole/mL	0.000194	0.00232
kmax_IL6_b	Maximum IL6 production rate in the blood	(picomole/mL)/day	0.00648	0.0629
k1_94	Half-sat, TNFa on transport of Neu from Blood to Gut	picomole/mL	0.0247	0.393
k_IL6_neu	Half-sat, IL6 on Neu degradation rate in Gut	picomole/milliliter	1.6e-06	0.00462
Imax_Neu_deg	Max inhibition of IL6 on Neu degradation rate in Gut	dimensionless	0.183	0.999
kdeg_iDC	Degradation of iDC	1/day	0.00459	0.0697
kneu_guttoblood	Transport rate of Neu from gut to blood	1/day	0.0496	0.773
k3_51	Half-sat, IL23 on Th17 production of IL17	picomole/mL	1.53e-05	0.00018
k6_85	Half-sat, IL23 on Th17 productoin of GMCSF	picomole/mL	0.00121	0.0245
k2_74	IL22 production by Th17	(picomole /molecule)/day	6.54e-08	8.9e-07
k3_74	Half-sat, IL23 on Th17 production of IL22	picomole/mL	0.000843	0.0162
k6_37	Half-sat, IL17 on IL6 production	picomole/mL	0.00197	0.0303
k7_85	Half-sat, IL17 on GMCSF production	picomole/mL	0.000218	0.00224
k7_37	Half-sat, IL23 on Th17 production of IL6	picomole/mL	0.000307	0.00344
k3_41	Half-sat, IL23 on Th17 production of IL21	picomole/mL	0.0002	0.0025
k_IL17_Th17	Basal rate of IL17 production by Th17	dimensionless	0.0361	0.689
k_IL22_Th17	Basal rate of IL22 production by Th18	dimensionless	0.0287	0.487
k4_33	Half-sat, IL12 on NK1 production of IFNg	picomole/mL	0.000317	0.00549
k_IFNg_NK1	Basal rate of IL12 production by NK1	dimensionless	0.0193	0.41
k_IL21_Th17	Basal rate of IL21 production by Th17 cells	dimensionless	0.0385	0.555
k_GMCSF_IL23	Basal rate of GMCSF production by Th17 cells	dimensionless	0.0169	0.299
k4_51	Half-sat, IL23 on NKT production of IL17	picomole/mL	1.44e-05	0.00025
k_IL17_NKT	Basal rate of IL17 by NKT cells	dimensionless	0.0221	0.315
gamma_IL8	Basal weight of IL8 production	dimensionless	0.00226	0.0368
k1_114	Half-sat, M1 on TNFa production in the blood	molecule/mL	4930	63200
k2_114	Half-sat, M2 on TNFa production in the blood	molecule/mL	56000	584000
k3_114	Half-sat, Th1 on TNFa production in the blood	molecule/mL	46400	989000
k4_61	Half-sat, IL17 on TNFa production	picomole/mL	0.00247	0.0322
k8_85	Half-sat, TNFa on GMCSF production	picomole/mL	0.0031	0.0302
k3_83	Half-sat, IL17 on IL8 production	picomole/mL	0.00343	0.0563
k4_83	Half-sat, TNFa on IL8 production	picomole/mL	0.00389	0.0311
gamma_TNFa	Basal weight of TNFa production	dimensionless	0.0292	0.539
k_epidam	Half-sat, IL17 effect on Epthelial Damage	picomole/mL	7.22e-05	0.000907
Epithelial_Damage	Damage Effect on Epithelial Damage caused by inhibiting IL17	dimensionless	0	0
gamma_TGFb	Basal weight of TGFb production	dimensionless	0.0227	0.31
k1_107	Half-sat, Th17 on TGFb production in the blood	molecule/mL	35600	432000
k2_107	Half-sat, Treg on TGFb production in the blood	molecule/mL	25300	322000
k3_107	Half-sat, NKT on TGFb production in the blood	molecule/mL	33300	478000
k4_107	Half-sat, M2 on TGFb production in the blood	molecule/mL	42600	722000
gamma_IL12	Basal weight of IL12 production	dimensionless	0.0336	0.341
k1_104	Half-sat, eDC on IL12 production in the blood	molecule/mL	31300	442000
k2_104	Half-sat, M1 on IL12 production in the blood	molecule/mL	45800	468000
k3_104	Half-sat, M0 on IL12 production in the blood	molecule/mL	4520	46900
gamma_IL17	Basal weight of IL17 production	dimensionless	0.0341	1.92
gamma_damage	Rate effect of epithelial damage on activation of M0 and iDC	dimensionless
alpha_damage	Coefficient of Damage - 0 if IL17 > Gut_IL_17_basal	dimensionless

## Sheet: 05 - Parameters_Weighted
Parameter	Description
kbasal_Th0	basal production/transport of Th0 cells
kbasal_iDC	basal rate of production of null -> iDC
kbasal_IL12	basal production of IL12
kbasal_IFNg	basal production of IFNg
kbasal_IL2	basal production of IL2
kbasal_IL6	basal production of IL6
kbasal_IL23	basal production of IL23
kbasal_IL21	basal production of IL21
kbasal_TGFb	basal production of TGFb
kbasal_IL10	basal production of IL10
kbasal_TL1A	basal production of TL1a
kbasal_IL13	basal production of IL13
kbasal_IL17	basal production of IL17
kbasal_IL5	basal production of IL5
kbasal_IL4	basal production of IL4
kbasal_IL15	basal production of IL15
kbasal_IL18	basal production of IL18
kbasal_TNFa	basal production of TNFa
kbasal_NK	basal production/transport of NK cells
kbasal_IL22	basal rate of null -> IL22
kbasal_NKT	basal rate of null -> NKT
kbasal_Neu	basal rate of null -> Neu
kbasal_IL8	basal rate of null -> IL8
kbasal_GMCSF	base rate of null -> GMCSF

## Sheet: 06 - Simulated PK Params
Parameter	Drug	Disease	Value	Units	Source	Assumption
V1	Inflximab	CD	3.668	L	21741088	70 kg average weight
V2	Inflximab	CD	1.372	L	21741088	70 kg average weight
Q	Inflximab	CD	0.1582	L/day	21741088	70 kg average weight
t1/2	Inflximab	CD	12.14	day	21741088	Adult
CL	Inflximab	CD	0.3794	L/day	21741088	70 kg average weight
k_on	Inflximab	All	0.2074	1/(pmol*day)	19188093
k_off	Inflximab	All	5.6678	1/day	19188093
V1	Risankizumab	All	3.2	L		Typical Monoclonal Antibody
V2	Risankizumab	All	2.2	L		Typical Monoclonal Antibody
Q	Risankizumab	All	0.454	L/day		Typical Monoclonal Antibody
t1/2	Risankizumab	All	22.68	days	25769911	Simlar to Psoriasis Patients
CL	Risankizumab	All	0.33	L/day	25769911	Simlar to Psoriasis Patients, 70 kg
k_on	Risankizumab	All	0.0864	1/(pmol*day)		Assume typical binding kon
k_off	Risankizumab	All	0.864	1/day	25905918	Assuming Kd ~10
V1	MEDI2070	All	3.2	L		Typical Monoclonal Antibody
V2	MEDI2070	All	2.2	L		Typical Monoclonal Antibody
Q	MEDI2070	All	0.454	L/day		Typical Monoclonal Antibody
t1/2	MEDI2070	All	11	days	25205227	8.4-13 days in cynomolgus monkeys
CL	MEDI2070	All	0.333	L/day		Assumed similar to Risankizumab
k_on	MEDI2070	All	0.0628	1/(pmol*day)	25205227	in vitro
k_off	MEDI2070	All	0.3768	1/day	25205227	Kd = 0.138 to human IL-23 and 6 pM to cynomolgus IL-23
F	MEDI2070	All	0.81	unitless	25205227	Fbioavailability 0.81 in cynomolgus monkeys
kabsorption	MEDI2070	All	0.354	1/day		Typical Monoclonal Antibody
V1	Ustekinumab	CD	3.45	L	http://www.ema.europa.eu/docs/en_GB/document_library/EPAR_-_Assessment_Report_-_Variation/human/000958/WC500217159.pdf	Total Volume of Distribution = 4.62
V2	Ustekinumab	CD	1.17	L	http://www.ema.europa.eu/docs/en_GB/document_library/EPAR_-_Assessment_Report_-_Variation/human/000958/WC500217159.pdf	Total Volume of Distribution = 4.62
Q	Ustekinumab	All	0.454	L/day		Typical Monoclonal Antibody
t1/2	Ustekinumab	All	18.9	days	http://www.ema.europa.eu/docs/en_GB/document_library/EPAR_-_Assessment_Report_-_Variation/human/000958/WC500217159.pdf
CL	Ustekinumab	All	0.19	L/day	http://www.ema.europa.eu/docs/en_GB/document_library/EPAR_-_Assessment_Report_-_Variation/human/000958/WC500217159.pdf
k_on	Ustekinumab	All	0.0864	1/(pmol*day)		Assumed similar to Risankizumab
k_off	Ustekinumab	All	0.864	1/day		Assumed similar to Risankizumab
F	Ustekinumab	All	0.78	unitless	http://www.ema.europa.eu/docs/en_GB/document_library/EPAR_-_Assessment_Report_-_Variation/human/000958/WC500217159.pdf
kabsorption	Ustekinumab	All	0.354	1/day		Typical Monoclonal Antibody
